# Supplementary material for: The nuclear basket nucleoporin MLP1 is required to maintain nuclear integrity, and mitotic fidelity in Trypanosoma brucei
Source: PLoS Negl Trop Dis. 2026 Jun 22;20(6):e0013922. doi: 10.1371/journal.pntd.0013922 (PMC13298991; doi:10.1371/journal.pntd.0013922)
Supplement: S1 Table — (XLSX) [file pntd.0013922.s003.xlsx]

## Sheet: Feuil1
Name	Orientation	Sequence (5'-3')	Target	Purpose
		RNAi 5'Tb MLP1
AF19	forward	GGGCCGCGGGGGAAGGTGCAATACAGGAA	p2T7	RNAi Tb 5' MLP1
AF20	reverse	GGGAAGCTTGTTGCGATGAAAACAAAGCA	p2T7	RNAi Tb 5' MLP1
		CRISPRCas9 KO Tb MLP1
AG02	forward	TTCTATTGTCCATATTTACGCAGAGTGTGAGTATAATGCAGACCTGCTGC	LC145 - pPOTVv7-hygro-3HA	KO Tb927 MLP1
AG03	reverse	ATTGTCATACAACCTGACTAGCAGACGTAACCGGAACCACTACCAGAACC	LC145 - pPOTVv7-hygro-3HA	KO Tb927 MLP1
AF99	forward	GAAATTAATACGACTCACTATAGGCCTCGCCACTGTGCAAAGGTGTTTTAGAGCTAGAAATAGC	PCR SgRNA	KO Tb927 MLP1
AG01	forward	GAAATTAATACGACTCACTATAGGGGCGCTACGAACCTTTACTGGTTTTAGAGCTAGAAATAGC	PCR SgRNA	KO Tb927 MLP1
AG04	forward	GCTGCATCTATGAATGGCGC	genomic DNA	verification Tb KO edition
AG05	reverse	CGTGCTGGACGGTAAAGTTCC	genomic DNA	verification Tb KO edition
AG06	forward	GCTCGACGTTGTCACTGAAGC	genomic DNA	verification Tb KO edition
AG07	reverse	AATATCACGGGTAGCCAACGC	genomic DNA	verification Tb KO edition
		Tagging 3HA-Nter Tb927 MLP1
AG46	reverse	TTCCCTCGACCTTTTTGACCCAGGGAA CATACTACCCGATCCTGATCCAG	LC145 - pPOTVv7-hygro-3HA	Tagging Nter TbMLP1
		Tagging GFP-Nter Tb927 MLP1 In situ
AG40	forward	GTAACTAATTAACCATTTTAAAATTCTATTGTCCATATTTACGCAGAGTGTGACCTCGCCACTGTGCAAAGGTTGGAATCATGACCGAGTACAAGCCCA	pTub1Hygro-GFPn	In situ labelling TbMLP1GFPn
AG41	reverse	TGGAAAGTGGCGGAGCAGGTTTCCTGTATTGCACCTTCCCCTTCACTATTCTCTTCCCTCGACCTTTTTGACCCAGGGAACTTGTACAGCTCGTCCATGC	pTub1Hygro-GFPn	In situ labelling TbMLP1GFP
AG47	forward	GTAACTAATTAACCATTTTAAAATTCTA	genomic DNA	edition verification
AG48	reverse	TGGAAAGTGGCGGAGCAGG	genomic DNA	edition verification
		Tagging 3HA-Cter Tb927 Nup109
AG87	forward	CCATGTGAGTATCATGACAGGGTGAGGAAAGGTTCTGGTAGTGGTTCCGG	LC145 - pPOTVv7-hygro-3HA	Tagging Cter Tb927 NUP109
AG88	reverse	AGCTGTTTTTCTATTAACTTCTCCCTCTACCCAATTTGAGAGACCTGTGC	LC145 - pPOTVv7-hygro-3HA	Tagging Cter Tb927 NUP109
AG89	forward	GAAATTAATACGACTCACTATAGGCTCCACAAACCCAGTGATGTGTTTTAGAGCTAGAAATAGC	PCR SgRNA	Tagging Cter Tb927 NUP109
AG90	forward	CGAGCAGCTGTACTGTGAGG	genomic DNA	edition verification
AG91	reverse	CGGTTCATCCGCCGAAGTC	genomic DNA	edition verification
AG92	forward	GCGCAGGCTCTCGATGAGC	genomic DNA	edition verification
AG93	reverse	GCGATTTGTGTACGCCCGAC	genomic DNA	edition verification
		Tagging Halotag-Cter Tb927 NUP109
AH30	forward	CGTTGCTCACACAGGCACC	genomic DNA	edition verification
AH31	reverse	AGCTTATACGGTACAACCGGC	genomic DNA	edition verification
		Tagging 3HA-Nter Tb927 Nup109
AH34	forward	AAGCAATAATAGAGAAGCGAGGGGGTTACGGTATAATGCAGACCTGCTGC	LC145 - pPOTVv7-hygro-3HA	Tagging Nter Tb927 NUP109
AH35	reverse	CGCTGTCGTTATACGCCGCACCTCCGCCATACTACCCGATCCTGATCCAG	LC145 - pPOTVv7-hygro-3HA	Tagging Nter Tb927 NUP109
AH36	forward	GAAATTAATACGACTCACTATAGGTGTGCAGGAGACAAGTAACTGTTTTAGAGCTAGAAATAGC	PCR SgRNA	Tagging Nter Tb927 NUP109
		Tagging 3HA-Nter Tb927 Nup98
AH37	forward	AAGGATAAATTTACGCTCAAAATAGGATTCGTATAATGCAGACCTGCTGC	LC145 - pPOTVv7-hygro-3HA	Tagging Nter Tb927 NUP98
AH38	reverse	GCGTACGGTTATACGCGGCCGCTCACGCATACTACCCGATCCTGATCCAG	LC145 - pPOTVv7-hygro-3HA	Tagging Nter Tb927 NUP98
AH39	forward	GAAATTAATACGACTCACTATAGGTATCCCTCTTCTGAATAAGGGTTTTAGAGCTAGAAATAGC	PCR SgRNA	Tagging Nter Tb927 NUP98
		Tagging 3HA-Nter Tb927 KINF
AH74	forward	TCAAGACGGGCCTCAGCGCCCAGTGAAAAAGGTTCTGGTAGTGGTTCCGG	LC145 - pPOTVv7-hygro-3HA	Tagging Nter Tb927 KINF
AH75	reverse	AACCCACATCTAAGAACGAAAACAAGCACACCAATTTGAGAGACCTGTGC	LC145 - pPOTVv7-hygro-3HA	Tagging Nter Tb927 KINF
AH76	forward	GAAATTAATACGACTCACTATAGGATACACCAATACAGGAAATCGTTTTAGAGCTAGAAATAGC	PCR SgRNA	Tagging Nter Tb927 KINF
AI88	forward	GTCGAGAGAGGATCGGGTGC	genomic DNA	Tagging Cter Lmex Nup109 Eva Gluenz
AI89	reverse	GCCGTACGCAAGGTTGGATGG	genomic DNA	Tagging Cter Lmex Nup109 Eva Gluenz
		Tagging NG-Nter Tb NUP-1 Eva Gluenz
AJ32	forward	ATACACAAACAGACAACAATAAGGAGAAGCGTATAATGCAGACCTGCTGC	LC87 - pPOT-blast-blast-NG	Tagging NterTb NUP1 Eva Gluenz
AJ33	reverse	GTACCGCCGTGCGTCCCCAGCAGAAAACATACTACCCGATCCTGATCCAG	LC87 - pPOT-blast-blast-NG	Tagging NterTb NUP1 Eva Gluenz
AJ34	forward	GAAATTAATACGACTCACTATAGGGTTGAAATAGCCACAGCGACGTTTTAGAGCTAGAAATAGC	PCR SgRNA	Tagging NterTb NUP1 Eva Gluenz
		Tagging NG-Nter Tb MLP2
AJ53	forward	GCATGCTATCCTAACTGCTTTCTCTTTCCTGTATAATGCAGACCTGCTGC	LC87 - pPOT-blast-blast-NG	Tagging NterTb MLP2 Eva Gluenz
AJ55	reverse	CCAAAGGCTGTCCGACTCACTGATGCTCATACTACCCGATCCTGATCCAG	LC87 - pPOT-blast-blast-NG	Tagging NterTb MLP2 Eva Gluenz
AJ56	forward	GAAATTAATACGACTCACTATAGGCACATGCGTTGCCATAGAGAGTTTTAGAGCTAGAAATAGC	PCR SgRNA	Tagging NterTb MLP2 Eva Gluenz
		qPCR
ML38	forward	ACGGCTGCAATATTAGAG	GPI8	RNAi depletion efficiency
ML39	reverse	GCCAGCAGCGTAAATG	GPI8	RNAi depletion efficiency
AYq1	forward	GTTACGTTATCTGAGCTTGT	MLP-1	RNAi depletion efficiency
AYq2	reverse	CTCAATGAAGTGCTCATGG	MLP-1	RNAi depletion efficiency
		RNA FISH
Oligo d(T) probe		Cy3-TTTTTTTTTTTTTTTTTTTT	mRNA polY A tails	Transport of mRNA through NPCs
